# Supplementary material for: Identification of Colorectal Cancer Related Genes with mRMR and Shortest Path in Protein-Protein Interaction Network
Source: PLoS One. 2012 Apr 4;7(4):e33393. doi: 10.1371/journal.pone.0033393 (PMC3319543; doi:10.1371/journal.pone.0033393)
Supplement: Supporting Information S3 — Feature numbers and the first order accuracy which the IFS curve plot was based on. (XLS) [file pone.0033393.s003.xls]

## Sheet: Sheet1
number of features	accuracy
1	0.673077
2	0.980769
3	0.980769
4	0.980769
5	0.961538
6	1
7	1
8	1
9	1
10	1
11	1
12	1
13	1
14	1
15	0.980769
16	1
17	1
18	1
19	0.980769
20	1
21	1
22	0.980769
23	1
24	1
25	0.980769
26	0.980769
27	0.980769
28	0.980769
29	0.980769
30	1
31	1
32	1
33	1
34	1
35	1
36	1
37	1
38	1
39	1
40	1
41	1
42	1
43	1
44	1
45	1
46	1
47	1
48	1
49	1
50	1
51	1
52	1
53	1
54	1
55	1
56	1
57	1
58	1
59	1
60	1
61	1
62	1
63	1
64	1
65	1
66	1
67	1
68	1
69	1
70	1
71	1
72	1
73	1
74	1
75	1
76	1
77	1
78	1
79	1
80	1
81	1
82	1
83	1
84	1
85	1
86	1
87	1
88	1
89	1
90	1
91	1
92	1
93	1
94	1
95	1
96	1
97	1
98	1
99	1
100	1
101	1
102	1
103	1
104	1
105	1
106	1
107	1
108	1
109	1
110	1
111	1
112	1
113	1
114	1
115	1
116	1
117	1
118	1
119	1
120	1
121	1
122	1
123	1
124	1
125	1
126	1
127	1
128	1
129	1
130	1
131	1
132	1
133	1
134	1
135	1
136	1
137	1
138	1
139	1
140	1
141	1
142	1
143	1
144	1
145	1
146	1
147	1
148	1
149	1
150	1
151	1
152	1
153	1
154	1
155	1
156	1
157	1
158	1
159	1
160	1
161	1
162	1
163	1
164	1
165	1
166	1
167	1
168	1
169	1
170	1
171	1
172	1
173	1
174	1
175	1
176	1
177	1
178	1
179	1
180	1
181	1
182	1
183	1
184	1
185	1
186	1
187	1
188	1
189	1
190	1
191	1
192	1
193	1
194	1
195	1
196	1
197	1
198	1
199	1
200	1
201	1
202	1
203	1
204	1
205	1
206	1
207	1
208	1
209	1
210	1
211	1
212	1
213	1
214	1
215	1
216	1
217	1
218	1
219	1
220	1
221	1
222	1
223	1
224	1
225	1
226	1
227	1
228	1
229	1
230	1
231	1
232	1
233	1
234	1
235	1
236	1
237	1
238	1
239	1
240	1
241	1
242	1
243	1
244	1
245	1
246	1
247	1
248	1
249	1
250	1
251	1
252	1
253	1
254	1
255	1
256	1
257	1
258	1
259	1
260	1
261	1
262	1
263	1
264	1
265	1
266	1
267	1
268	1
269	1
270	1
271	1
272	1
273	1
274	1
275	1
276	1
277	1
278	1
279	1
280	1
281	1
282	1
283	1
284	1
285	1
286	1
287	1
288	1
289	1
290	1
291	1
292	1
293	1
294	1
295	1
296	1
297	1
298	1
299	1
300	1
301	1
302	1
303	1
304	1
305	1
306	1
307	1
308	1
309	1
310	1
311	1
312	1
313	1
314	1
315	1
316	1
317	1
318	1
319	1
320	1
321	1
322	1
323	1
324	1
325	1
326	1
327	1
328	1
329	1
330	1
331	1
332	1
333	1
334	1
335	1
336	1
337	1
338	1
339	1
340	1
341	1
342	1
343	1
344	1
345	1
346	1
347	1
348	1
349	1
350	1
351	1
352	1
353	1
354	1
355	1
356	1
357	1
358	1
359	1
360	1
361	1
362	1
363	1
364	1
365	1
366	1
367	1
368	1
369	1
370	1
371	1
372	1
373	1
374	1
375	1
376	1
377	1
378	1
379	1
380	1
381	1
382	1
383	1
384	1
385	1
386	1
387	1
388	1
389	1
390	1
391	1
392	1
393	1
394	1
395	1
396	1
397	1
398	1
399	1
400	1
401	1
402	1
403	1
404	1
405	1
406	1
407	1
408	1
409	1
410	1
411	1
412	1
413	1
414	1
415	1
416	1
417	1
418	1
419	1
420	1
421	1
422	1
423	1
424	1
425	1
426	1
427	1
428	1
429	1
430	1
431	1
432	1
433	1
434	1
435	1
436	1
437	1
438	1
439	1
440	1
441	1
442	1
443	1
444	1
445	1
446	1
447	1
448	1
449	1
450	1
451	1
452	1
453	1
454	1
455	1
456	1
457	1
458	1
459	1
460	1
461	1
462	1
463	1
464	1
465	1
466	1
467	1
468	1
469	1
470	1
471	1
472	1
473	1
474	1
475	1
476	1
477	1
478	1
479	1
480	1
481	1
482	1
483	1
484	1
485	1
486	1
487	1
488	1
489	1
490	1
491	1
492	1
493	1
494	1
495	1
496	1
497	1
498	1
499	1
500	1
501	1
502	1
503	1
504	1
505	1
506	1
507	1
508	1
509	1
510	1
511	1
512	1
513	1
514	1
515	1
516	1
517	1
518	1
519	1
520	1
521	1
522	1
523	1
524	1
525	1
526	1
527	1
528	1
529	1
530	1
531	1
532	1
533	1
534	1
535	1
536	1
537	1
538	1
539	1
540	1
541	1
542	1
543	1
544	1
545	1
546	1
547	1
548	1
549	1
550	1
551	1
552	1
553	1
554	1
555	1
556	1
557	1
558	1
559	1
560	1
561	1
562	1
563	1
564	1
565	1
566	1
567	1
568	1
569	1
570	1
571	1
572	1
573	1
574	1
575	1
576	1
577	1
578	1
579	1
580	1
581	1
582	1
583	1
584	1
585	1
586	1
587	1
588	1
589	1
590	1
591	1
592	1
593	1
594	1
595	1
596	1
597	1
598	1
599	1
600	1
601	1
602	1
603	1
604	1
605	1
606	1
607	1
608	1
609	1
610	1
611	1
612	1
613	1
614	1
615	1
616	1
617	1
618	1
619	1
620	1
621	1
622	1
623	1
624	1
625	1
626	1
627	1
628	1
629	1
630	1
631	1
632	1
633	1
634	1
635	1
636	1
637	1
638	1
639	1
640	1
641	1
642	1
643	1
644	1
645	1
646	1
647	1
648	1
649	1
650	1
651	1
652	1
653	1
654	1
655	1
656	1
657	1
658	1
659	1
660	1
661	1
662	1
663	1
664	1
665	1
666	1
667	1
668	1
669	1
670	1
671	1
672	1
673	1
674	1
675	1
676	1
677	1
678	1
679	1
680	1
681	1
682	1
683	1
684	1
685	1
686	1
687	1
688	1
689	1
690	1
691	1
692	1
693	1
694	1
695	1
696	1
697	1
698	1
699	1
700	1
701	1
702	1
703	1
704	1
705	1
706	1
707	1
708	1
709	1
710	1
711	1
712	1
713	1
714	1
715	1
716	1
717	1
718	1
719	1
720	1
721	1
722	1
723	1
724	1
725	1
726	1
727	1
728	1
729	1
730	1
731	1
732	1
733	1
734	1
735	1
736	1
737	1
738	1
739	1
740	1
741	1
742	1
743	1
744	1
745	1
746	1
747	1
748	1
749	1
750	1
751	1
752	1
753	1
754	1
755	1
756	1
757	1
758	1
759	1
760	1
761	1
762	1
763	1
764	1
765	1
766	1
767	1
768	1
769	1
770	1
771	1
772	1
773	1
774	1
775	1
776	1
777	1
778	1
779	1
780	1
781	1
782	1
783	1
784	1
785	1
786	1
787	1
788	1
789	1
790	1
791	1
792	1
793	1
794	1
795	1
796	1
797	1
798	1
799	1
800	1
801	1
802	1
803	1
804	1
805	1
806	1
807	1
808	1
809	1
810	1
811	1
812	1
813	1
814	1
815	1
816	1
817	1
818	1
819	1
820	1
821	1
822	1
823	1
824	1
825	1
826	1
827	1
828	1
829	1
830	1
831	1
832	1
833	1
834	1
835	1
836	1
837	1
838	1
839	1
840	1
841	1
842	1
843	1
844	1
845	1
846	1
847	1
848	1
849	1
850	1
851	1
852	1
853	1
854	1
855	1
856	1
857	1
858	1
859	1
860	1
861	1
862	1
863	1
864	1
865	1
866	1
867	1
868	1
869	1
870	1
871	1
872	1
873	1
874	1
875	1
876	1
877	1
878	1
879	1
880	1
881	1
882	1
883	1
884	1
885	1
886	1
887	1
888	1
889	1
890	1
891	1
892	1
893	1
894	1
895	1
896	1
897	1
898	1
899	1
900	1
901	1
902	1
903	1
904	1
905	1
906	1
907	1
908	1
909	1
910	1
911	1
912	1
913	1
914	1
915	1
916	1
917	1
918	1
919	1
920	1
921	1
922	1
923	1
924	1
925	1
926	1
927	1
928	1
929	1
930	1
931	1
932	1
933	1
934	1
935	1
936	1
937	1
938	1
939	1
940	1
941	1
942	1
943	1
944	1
945	1
946	1
947	1
948	1
949	1
950	1
951	1
952	1
953	1
954	1
955	1
956	1
957	1
958	1
959	1
960	1
961	1
962	1
963	1
964	1
965	1
966	1
967	1
968	1
969	1
970	1
971	1
972	1
973	1
974	1
975	1
976	1
977	1
978	1
979	1
980	1
981	1
982	1
983	1
984	1
985	1
986	1
987	1
988	1
989	1
990	1
991	1
992	1
993	1
994	1
995	1
996	1
997	1
998	1
999	1
1000	1
