# Supplementary material for: Identification of Colorectal Cancer Related Genes with mRMR and Shortest Path in Protein-Protein Interaction Network
Source: PLoS One. 2012 Apr 4;7(4):e33393. doi: 10.1371/journal.pone.0033393 (PMC3319543; doi:10.1371/journal.pone.0033393)
Supplement: Supporting Information S6 — Five gene sets. First gene set is our 41 selected genes. The second gene set is the top 41 mRMR genes. The third gene set is the top 41 t-test genes that have the smallest t-test p values. The second and third gene sets were from gene expression profiles alone. Our 41 gene were selected based on both gene expression profiles and protein interaction network. The fourth gene set is the 742 cancer genes. The fifth gene set is the combined known colorectal cancer related genes. (XLS) [file pone.0033393.s006.xls]

## Sheet: Sheet1
First gene set (our 41 selected genes)	Second gene set (top 41 mRMR genes)	Third gene set (top 41 t-test genes that have the smallest t-test p values)	Fourth gene set (The 743 cancer genes)	Fifth gene set (the combined known colorectal cancer related genes)
AR	GUCA2B	ADH1B	ABCA1	ABCA1
TP53	PI16	GUCA2B	ABCA3	ABCA3
TBP	CDH3	SCARA5	ABCB10	ABCA8
MYOD1	SPIB	GREM2	ABCB11	ABCB10
EP300	VMD2L1	SCGN	ABCB6	ABCB11
HMGCR	HMGCLL1	CLEC3B	ABCB8	ABCB6
KLK3	CILP	PI16	ABI1	ABCB8
CTNNB1	NR3C2	GLTP	ABL1	ABCG2
INSIG1	ADH1B	TMIGD	ABL2	ABHD7
CHD4	BOP1	PCOLCE2	ABP1	ABI1
MSMB	PECI	RPIB9	ACADM	ABI3BP
FOXJ3	IL8	CFD	ACIN1	ABL1
HDAC1	CLCA4	KIAA1199	ACSL3	ABL2
MEF2C	TEP1	TSPAN7	ACSL5	ABP1
NR1H3	LRP8	LGI1	ACSL6	ACADM
SREBF2	GCG	PLAC9	ACVR1B	ACIN1
ABCA1	WISP2	ELA2	ADAM12	ACSL3
NCOA3	TMIGD	HPGD	ADAM19	ACSL5
RXRA	CFD	PKIB	ADAMTS18	ACSL6
GSK3B	MGC16824	ABCA9	ADAMTS19	ACVR1B
NCOA2	TGIF2	CCBP2	ADAMTSL3	ADAM12
ESR1	LOC643940	MATN2	AFF1	ADAM19
NR0B2	SDCCAG3	AQP8	AFF3	ADAMDEC1
CREBBP	LOC253012	SFRP1	AFF4	ADAMTS1
SCAP	GREM2	FOXQ1	AIM1	ADAMTS18
NCOR1	TMEM37	XKR4	AKAP12	ADAMTS19
GPR85	STMN4	NR3C2	AKAP6	ADAMTSL3
IRS1	ELA2	LRP8	AKAP9	ADCY2
SP1	MGC14376	TCF21	AKT1	ADH1B
SREBF1	DKFZP761I2123	SDCCAG3	AKT2	AFF1
NCOR2	SCNN1B	VMD2L2	ALK	AFF3
THRB	RPESP	ABCA6	ALS2CL	AFF4
INS-IGF2	CA4	FXYD5	AMFR	AICDA
MAPK8	CENPP	CLDN1	APC	AIM1
TRIM27	AFF3	CYCS	AR	AKAP12
GUCA2B	GLTP	TMEM100	ARFGAP3	AKAP6
PI16	STX16	ZNF536	ARFGEF2	AKAP9
CDH3	CNTN3	MYOT	ARHGAP25	AKT1
SPIB	ZSWIM4	AFF3	ARHGAP26	AKT2
BEST2	TCF21	S100A11	ARHGEF1	ALDH4A1
HMGCLL1	MTHFD1L	TGFBI	ARHGEF10	ALK
			ARHGEF12	ALPI
			ARHGEF4	ALS2CL
			ARID1B	AMFR
			ARL11	AMPD1
			ARNT	ANGPTL1
			ASL	ANK2
			ASPSCR1	ANLN
			ASXL1	ANPEP
			ATF1	AOC3
			ATIC	AP1S3
			ATM	APC
			ATN1	APCDD1
			ATP11A	APIN
			ATP13A1	APOA2
			ATP13A5	AQP8
			ATP8B1	AR
			ATRN	ARFGAP3
			AURKA	ARFGEF2
			AXIN2	ARHGAP15
			BARD1	ARHGAP25
			BAT2	ARHGAP26
			BAT3	ARHGEF1
			BAX	ARHGEF10
			BCAR1	ARHGEF12
			BCL10	ARHGEF4
			BCL11A	ARID1B
			BCL11B	ARL11
			BCL2	ARNT
			BCL3	ARNTL2
			BCL6	ART3
			BCL7A	ASCL2
			BCL9	ASL
			BCORL1	ASPA
			BCR	ASPN
			BGN	ASPSCR1
			BIRC3	ASXL1
			BLM	ATF1
			BMP1	ATIC
			BMPR1A	ATM
			BOC	ATN1
			BRAF	ATP11A
			BRCA1	ATP13A1
			BRCA2	ATP13A5
			BRD3	ATP1A2
			BRD4	ATP5J
			BRIP1	ATP8B1
			BTG1	ATRN
			BUB1	AURKA
			BUB1B	AXIN2
			C10orf137	AZGP1
			C10orf72	B3GALT5
			C15orf21	BARD1
			C1QB	BAT2
			C1orf2	BAT3
			C7orf11	BAX
			CAD	BCAR1
			CANT1	BCHE
			CARS	BCL10
			CASC5	BCL11A
			CASP10	BCL11B
			CBFA2T3	BCL2
			CBFB	BCL3
			CBL	BCL6
			CBLB	BCL7A
			CBLC	BCL9
			CCDC6	BCORL1
			CCNB1IP1	BCR
			CCND1	BGN
			CCND2	BIRC3
			CCND3	BLM
			CCNE1	BMP1
			CD109	BMP3
			CD2	BMP5
			CD248	BMPR1A
			CD74	BMX
			CDC73	BOC
			CDH1	BRAF
			CDH10	BRCA1
			CDH11	BRCA2
			CDH6	BRD3
			CDK2	BRD4
			CDK4	BRDG1
			CDK6	BRIP1
			CDKN1A	BTG1
			CDKN2A	BTK
			CDON	BTNL8
			CDX2	BUB1
			CEBPA	BUB1B
			CHCHD7	C10orf137
			CHEK2	C10orf72
			CHIC2	C14orf139
			CHL1	C15orf21
			CHN1	C18orf4
			CIC	C1QB
			CIITA	C1S
			CLCN3	C1orf165
			CLSTN3	C1orf2
			CLTC	C21orf88
			CNKSR2	C3
			CNNM4	C4BPB
			CNTN1	C4orf7
			CNTN3	C5AR1
			CNTN4	C7
			COL11A1	C7orf11
			COL1A1	C9orf26
			COL1A2	CA1
			COL3A1	CA2
			COL4A6	CA4
			COL7A1	CA7
			COX6C	CAD
			CPAMD8	CADPS
			CPS1	CALCRL
			CREB1	CALD1
			CREB3L2	CANT1
			CREBBP	CARS
			CRTC3	CASC5
			CSF1	CASP10
			CSF3	CBFA2T3
			CSMD3	CBFB
			CSPP1	CBL
			CTNNB1	CBLB
			CTNND2	CBLC
			CYLD	CCDC6
			CYP2A6	CCL11
			DAZAP1	CCL13
			DBN1	CCL19
			DCHS1	CCL2
			DDB2	CCL20
			DDIT3	CCL21
			DDX10	CCL23
			DDX5	CCL5
			DDX6	CCL8
			DEK	CCNB1IP1
			DICER1	CCND1
			DLC1	CCND2
			DMD	CCND3
			DNASE1L3	CCNE1
			DPAGT1	CD109
			DPP10	CD177
			DPYD	CD2
			DSCAML1	CD248
			DTNB	CD36
			DVL3	CD37
			ECT2	CD44
			EDA	CD48
			EFS	CD52
			EGFL6	CD74
			EGFR	CDA
			EHBP1	CDC73
			EHMT1	CDH1
			EIF4A2	CDH10
			EIF4E	CDH11
			EIF4G1	CDH19
			EIF5	CDH2
			ELAC2	CDH3
			ELF4	CDH5
			ELK4	CDH6
			ELL	CDK2
			ELN	CDK4
			EML4	CDK6
			EN1	CDKL1
			EP300	CDKN1A
			EPHA3	CDKN2A
			EPHA4	CDKN2B
			EPHA7	CDON
			EPHB2	CDX2
			EPHB6	CEACAM7
			EPS15	CEBPA
			ERBB2	CEL
			ERCC3	CERKL
			ERCC4	CES2
			ERCC5	CFH
			ERCC6	CHAC1
			EREG	CHAD
			ERF	CHCHD7
			ERG	CHEK2
			ETS1	CHGA
			ETV1	CHGB
			ETV4	CHI3L1
			ETV5	CHIC2
			ETV6	CHL1
			EVL	CHN1
			EWSR1	CHODL
			EXT1	CHRDL1
			EXT2	CHRNA1
			F8	CIC
			FANCA	CIITA
			FANCC	CLCA4
			FANCD2	CLCN3
			FANCE	CLDN1
			FANCF	CLDN2
			FANCG	CLDN23
			FARP1	CLDN8
			FAS	CLEC3B
			FASLG	CLIC4
			FBN2	CLSTN3
			FBXW7	CLTC
			FCGR2B	CLU
			FCRL4	CMAH
			FGFR1	CNKSR2
			FGFR1OP	CNN1
			FGFR2	CNNM2
			FGFR3	CNNM4
			FGFR4	CNTN1
			FH	CNTN3
			FHIT	CNTN4
			FHOD1	COL11A1
			FIGN	COL14A1
			FIP1L1	COL15A1
			FLCN	COL1A1
			FLI1	COL1A2
			FLJ10404	COL3A1
			FLNA	COL4A1
			FLNB	COL4A6
			FLNC	COL5A1
			FLT4	COL5A2
			FN1	COL7A1
			FNBP1	COLEC12
			FNDC3B	COX6C
			FOXP1	CP
			FREM1	CPAMD8
			FSTL3	CPB1
			FUS	CPM
			G3BP2	CPNE8
			GAB1	CPS1
			GALNS	CR2
			GALNT5	CREB1
			GAS7	CREB3L2
			GATA2	CREBBP
			GGA1	CRIP2
			GGA3	CRTC3
			GLI3	CRTL1
			GMPS	CRYBA2
			GNAQ	CSF1
			GNAS	CSF3
			GOLGA5	CSMD3
			GOLGB1	CSPP1
			GOPC	CST1
			GPC3	CTGF
			GPHN	CTNNB1
			GPNMB	CTNND2
			GRB2	CTSG
			GRID1	CXCL1
			GRIN2D	CXCL10
			GRM1	CXCL11
			GSN	CXCL12
			GSTP1	CXCL13
			HAPLN1	CXCL2
			HAS2	CXCL3
			HDAC4	CXCL5
			HDLBP	CXCL9
			HERPUD1	CYLD
			HIP1	CYP2A6
			HIVEP3	CYP3A4
			HLF	CYP4X1
			HMGA1	CYTL1
			HMGA2	DARC
			HNRNPA2B1	DAZAP1
			HOOK1	DBN1
			HOOK3	DCHS1
			HOXA11	DCN
			HOXA13	DDB2
			HOXA3	DDIT3
			HOXA9	DDX10
			HOXD11	DDX5
			HOXD13	DDX6
			HOXD4	DEFA5
			HRAS	DEFA6
			IDH1	DEK
			IDH2	DGAT2
			IGFBP3	DICER1
			IGSF22	DLC1
			IGSF9	DLGAP1
			IKZF1	DMBT1
			IL1B	DMD
			IL1RN	DNASE1L3
			IL21R	DOCK10
			IL6ST	DPAGT1
			IL7R	DPEP1
			ING1	DPP10
			INHBE	DPT
			IRF1	DPYD
			IRF4	DSC3
			IRS2	DSCAML1
			IRS4	DSG3
			ISLR	DSG4
			ITGA9	DTNB
			ITGAE	DUOX2
			ITGB2	DUOXA2
			ITGB3	DUSP1
			ITK	DUSP27
			JAK2	DUSP4
			JAK3	DVL3
			JARID1B	ECRG4
			JAZF1	ECT2
			JUP	EDA
			KCNQ5	EDG2
			KDR	EDIL3
			KEAP1	EDN3
			KIAA0182	EFEMP1
			KIAA0427	EFS
			KIAA0467	EGFL6
			KIAA0556	EGFR
			KIAA0664	EHBP1
			KIAA0999	EHMT1
			KIAA1549	EIF4A2
			KIAA1618	EIF4E
			KIAA1632	EIF4G1
			KIAA2022	EIF5
			KIAA2099	ELAC2
			KIF14	ELF4
			KIT	ELK4
			KLF5	ELL
			KLF6	ELN
			KLK2	EML4
			KPNA5	EN1
			KRAS	ENAM
			KTN1	ENPP6
			LAMA1	ENTPD2
			LAMA2	EP300
			LAMA4	EPB41L3
			LAMB3	EPHA3
			LAMC1	EPHA4
			LASP1	EPHA7
			LCK	EPHB2
			LCP1	EPHB3
			LGR6	EPHB6
			LHFP	EPS15
			LHX4	ERBB2
			LIFR	ERCC3
			LIG1	ERCC4
			LIG3	ERCC5
			LMO2	ERCC6
			LMO7	EREG
			LPP	ERF
			LRBA	ERG
			LRP1	ETS1
			LRP2	ETV1
			LRRC7	ETV4
			LRRFIP1	ETV5
			LYL1	ETV6
			LZTS1	EVL
			MACF1	EWSR1
			MAD1L1	EXT1
			MAF	EXT2
			MAFB	F13A1
			MAGEE1	F8
			MALT1	FABP4
			MAML2	FABP6
			MAP1B	FAIM2
			MAP2	FAIM3
			MAP2K1	FAM107A
			MAP2K4	FAM13C1
			MAP2K7	FAM5C
			MAP3K6	FAM70A
			MAPK8IP2	FANCA
			MAPKBP1	FANCC
			MC1R	FANCD2
			MCC	FANCE
			MCF2L2	FANCF
			MCM3AP	FANCG
			MDM2	FARP1
			MDM4	FAS
			MDS2	FASLG
			MEN1	FBLN1
			MET	FBN2
			MICAL1	FBXL7
			MINPP1	FBXW7
			MITF	FCGR2B
			MKL1	FCRH3
			MLF1	FCRL4
			MLH1	FCRLM1
			MLH3	FEV
			MLL	FGF9
			MLL3	FGFR1
			MLLT1	FGFR1OP
			MLLT10	FGFR2
			MLLT11	FGFR3
			MLLT3	FGFR4
			MLLT4	FH
			MLLT6	FHIT
			MMP11	FHOD1
			MMP15	FIGN
			MMP2	FIP1L1
			MN1	FLCN
			MRE11A	FLI1
			MSH2	FLJ10404
			MSH6	FLNA
			MSI2	FLNB
			MSN	FLNC
			MSR1	FLRT2
			MTCP1	FLT4
			MTMR3	FMN2
			MUC1	FN1
			MUTYH	FNBP1
			MXI1	FNDC3B
			MYB	FOXP1
			MYC	FOXQ1
			MYCL1	FREM1
			MYCN	FREM2
			MYH11	FSTL3
			MYH9	FUS
			MYO1G	FXYD1
			MYO5C	G3BP2
			MYST3	GAB1
			MYST4	GABRP
			N4BP2	GAD1
			NACA	GAL
			NAV3	GALNS
			NBN	GALNT5
			NCKIPSD	GALNT6
			NCOA1	GAS7
			NCOA2	GATA2
			NCOA4	GBA3
			NCOA6	GCG
			NET1	GCNT2
			NF1	GDF15
			NF2	GDPD2
			NFATC1	GFRA3
			NFKB2	GGA1
			NHS	GGA3
			NID2	GHR
			NIN	GIF
			NONO	GJA1
			NOS3	GLDN
			NOTCH1	GLI3
			NOTCH2	GMPS
			NPM1	GNAQ
			NR3C2	GNAS
			NR4A3	GOLGA5
			NRAS	GOLGB1
			NRCAM	GOPC
			NRG1	GPC3
			NSD1	GPC6
			NTRK3	GPHN
			NUMA1	GPM6B
			NUP133	GPNMB
			NUP210	GPSM2
			NUP214	GPX3
			NUP98	GRB2
			OBSCN	GREM2
			ODC1	GRHL1
			OGG1	GRHL3
			OLIG2	GRID1
			OR51E1	GRIN2D
			OSBP	GRM1
			OSBPL11	GRM8
			P2RY14	GSN
			PAFAH1B2	GSTP1
			PALB2	GUCA1B
			PALLD	GUCA2A
			PAX8	GUCA2B
			PBX1	HAPLN1
			PCDH11X	HAS2
			PCDHA9	HDAC4
			PCDHB15	HDLBP
			PCM1	HERPUD1
			PCSK7	HES6
			PDCD11	HIP1
			PDE4DIP	HIVEP3
			PDGFB	HLF
			PDGFRA	HMGA1
			PDGFRB	HMGA2
			PDGFRL	HNRNPA2B1
			PER1	HOOK1
			PER2	HOOK3
			PHB	HOXA11
			PHC1	HOXA13
			PHIP	HOXA3
			PICALM	HOXA9
			PIK3CA	HOXD10
			PIK3CB	HOXD11
			PIK3R1	HOXD13
			PIK3R4	HOXD4
			PIM1	HPGD
			PKHD1	HRAS
			PKNOX1	HRASLS2
			PLA2G2A	HSD17B2
			PLAG1	HSD3B2
			PLB1	HYAL1
			PLCB1	IDH1
			PLCG1	IDH2
			PLCG2	IGF1
			PLD2	IGFBP2
			PLEKHA8	IGFBP3
			PLS3	IGFBP5
			PLXNB1	IGHD
			PML	IGHG1
			PMS1	IGHM
			POT1	IGSF22
			POU2AF1	IGSF9
			PPARG	IKZF1
			PPM1E	IL13RA2
			PPP2CB	IL1B
			PPP2R1B	IL1RN
			PRCC	IL21R
			PRDM16	IL6
			PRF1	IL6R
			PRIMA1	IL6ST
			PRKAR1A	IL7R
			PRKD1	IL8
			PROS1	ING1
			PRPF4B	INHBE
			PRPS1	INSL5
			PRRX1	INSM1
			PRSS7	IRF1
			PSIP1	IRF4
			PTEN	IRS2
			PTPN11	IRS4
			PTPN12	IRX3
			PTPN14	ISLR
			PTPRC	ITGA4
			PTPRD	ITGA9
			PTPRJ	ITGAE
			PTPRS	ITGB2
			PTPRU	ITGB3
			RABEP1	ITIH5
			RAD51	ITK
			RAD51L1	ITPR1
			RAD54B	JAK2
			RAD54L	JAK3
			RAF1	JARID1B
			RALGDS	JAZF1
			RANBP17	JUB
			RANBP2	JUP
			RAP1GDS1	KCNIP4
			RAPH1	KCNQ5
			RARA	KCTD12
			RASAL2	KDR
			RASGRF2	KEAP1
			RB1	KIAA0182
			RB1CC1	KIAA0427
			RBBP8	KIAA0467
			RBM15	KIAA0523
			RECQL4	KIAA0556
			REL	KIAA0664
			RET	KIAA0999
			RFX2	KIAA1199
			RGL1	KIAA1549
			RHOD	KIAA1618
			RHOH	KIAA1632
			RIF1	KIAA1913
			RIMS2	KIAA2022
			RNASEL	KIAA2099
			RNF139	KIF14
			RNF6	KIF5C
			ROBO1	KIT
			ROS1	KLF5
			RPGRIP1	KLF6
			RPL22	KLK10
			RPN1	KLK11
			RPS10	KLK2
			RPS6KA1	KLKB1
			RPS6KA2	KNG
			RPS6KA3	KPNA5
			RRAS2	KRAS
			RUNX1	KRT23
			RUNX1T1	KRT6B
			SBNO1	KRT7
			SCARF2	KTN1
			SCNN1B	L1CAM
			SDHB	L1TD1
			SDHC	LAMA1
			SDHD	LAMA2
			SEMA4G	LAMA4
			SEPHS2	LAMB3
			2011-09-06	LAMC1
			2011-09-09	LASP1
			SERPINB1	LATS2
			SET	LCK
			SETBP1	LCN2
			SETD2	LCP1
			SF3A1	LGALS2
			SFPQ	LGR5
			SFRS3	LGR6
			SFRS6	LHFP
			SH3GL1	LHX4
			SH3TC1	LIFR
			SIGLEC7	LIG1
			SIL	LIG3
			SIX4	LMO2
			SLC22A15	LMO7
			SLC22A18	LMOD1
			SLC29A1	LOC134285
			SLC45A3	LOC144501
			SLC9A2	LOC254057
			SMAD2	LOC25845
			SMAD3	LOC283859
			SMAD4	LOC284262
			SMARCA4	LOC285878
			SMARCB1	LOC389023
			SMO	LOC399959
			SMTN	LOC572558
			SOCS1	LOC63928
			SORBS1	LOC643911
			SORL1	LOC646627
			SP110	LOX
			SPAG6	LPL
			SPEN	LPP
			SPTAN1	LRBA
			SPTBN2	LRP1
			SRC	LRP2
			SS18	LRRC34
			SS18L1	LRRC36
			STAB1	LRRC7
			STARD8	LRRFIP1
			STK11	LRRK2
			SUFU	LRRN5
			SULF2	LTF
			SUZ12	LUM
			SYK	LY6G6D
			SYNE1	LYL1
			SYNE2	LZTS1
			SYNPO	MACF1
			TACC2	MAD1L1
			TAF1	MAF
			TAF15	MAFB
			TAF2	MAGEE1
			TAL1	MALT1
			TAX1BP1	MAMDC2
			TBX1	MAML2
			TCEA1	MAP1B
			TCF12	MAP2
			TCF3	MAP2K1
			TCF7L1	MAP2K4
			TCF7L2	MAP2K7
			TCL1A	MAP3K6
			TCOF1	MAPK8IP2
			TCTA	MAPKBP1
			TEK	MC1R
			TERF1	MCC
			TERF2	MCF2L2
			TERT	MCM3AP
			TESK1	MCOLN2
			TET2	MDM2
			TFE3	MDM4
			TFEB	MDS2
			TFG	MEF2C
			TFPT	MEIS1
			TFRC	MEN1
			TG	MEOX2
			TGFBR1	MEP1A
			TGFBR2	MEP1B
			TGM3	MET
			THBS3	MFAP2
			THRAP3	MFAP4
			TIAM1	MFAP5
			TIMELESS	MFSD4
			TLL1	MGC11082
			TLN1	MGC13057
			TLR2	MGC33530
			TLR9	MGC4172
			TMEM123	MGC9913
			TMPRSS2	MICAL1
			TMPRSS3	MINPP1
			TNFRSF10B	MITF
			TNFRSF17	MKL1
			TNFRSF25	MLF1
			TNFRSF9	MLH1
			TNN	MLH3
			TOP1	MLL
			TP53	MLL3
			TPM3	MLLT1
			TPM4	MLLT10
			TPR	MLLT11
			TRIM24	MLLT3
			TRIM27	MLLT4
			TRIM33	MLLT6
			TRIM36	MME
			TRIOBP	MMP1
			TRIP11	MMP10
			TSC1	MMP11
			TSC2	MMP15
			TSG101	MMP2
			TSHR	MMP3
			TTL	MMP7
			TTLL3	MN1
			UHRF2	MRE11A
			UQCRC2	MS4A1
			USP6	MS4A12
			VAV3	MS4A8B
			VEPH1	MSH2
			VHL	MSH6
			WAS	MSI2
			WHSC1	MSLN
			WHSC1L1	MSN
			WRN	MSR1
			WT1	MST1
			WWOX	MSTP9
			XDH	MSX1
			XPA	MSX2
			XPC	MT1K
			XRCC3	MTCP1
			ZBTB3	MTMR3
			ZFP64	MUC1
			ZFYVE26	MUC5AC
			ZNF318	MUCDHL
			ZNF331	MUTYH
			ZNF384	MXI1
			ZNF521	MYB
			ZNF569	MYC
				MYCL1
				MYCN
				MYH11
				MYH9
				MYLK
				MYO1G
				MYO5C
				MYOT
				MYST3
				MYST4
				N4BP2
				NAALADL1
				NACA
				NAP1L2
				NAP1L3
				NAV3
				NBN
				NCF1
				NCKIPSD
				NCOA1
				NCOA2
				NCOA4
				NCOA6
				NDN
				NEDD4L
				NET1
				NEUROD1
				NF1
				NF2
				NFATC1
				NFE2L3
				NFKB2
				NHS
				NID2
				NIN
				NLF1
				NLGN4X
				NMU
				NONO
				NOS3
				NOTCH1
				NOTCH2
				NOTCH3
				NOTUM
				NPM1
				NPY
				NQO1
				NR3C1
				NR3C2
				NR4A3
				NR5A2
				NRAS
				NRCAM
				NRG1
				NRXN1
				NSD1
				NTRK3
				NUMA1
				NUP133
				NUP210
				NUP214
				NUP98
				OBSCN
				ODC1
				OGG1
				OGN
				OIT3
				OLIG2
				OR51E1
				OR51E2
				OSBP
				OSBPL11
				OSM
				OSR1
				OSTalpha
				OSTbeta
				P2RY14
				PAFAH1B2
				PAG1
				PALB2
				PALLD
				PALM
				PAPPA
				PAX8
				PBX1
				PCDH11X
				PCDH19
				PCDH7
				PCDH9
				PCDHA9
				PCDHB15
				PCK1
				PCM1
				PCOLCE
				PCSK1
				PCSK7
				PDCD11
				PDE3A
				PDE4DIP
				PDE6A
				PDGFB
				PDGFRA
				PDGFRB
				PDGFRL
				PDZD3
				PDZK1
				PECAM1
				PER1
				PER2
				PF4
				PHB
				PHC1
				PHIP
				PHLDA1
				PHLPPL
				PI15
				PICALM
				PIK3CA
				PIK3CB
				PIK3R1
				PIK3R4
				PIM1
				PKHD1
				PKIB
				PKNOX1
				PLA2G12B
				PLA2G2A
				PLAC9
				PLAG1
				PLAU
				PLB1
				PLCB1
				PLCG1
				PLCG2
				PLD2
				PLEKHA8
				PLP1
				PLS3
				PLXNB1
				PML
				PMP22
				PMS1
				PNLIPRP2
				POT1
				POU2AF1
				PPARG
				PPBP
				PPM1E
				PPP1R14A
				PPP2CB
				PPP2R1B
				PPY
				PRCC
				PRDM16
				PRF1
				PRIMA1
				PRKAA2
				PRKAR1A
				PRKCB1
				PRKD1
				PRNP
				PROS1
				PRPF4B
				PRPS1
				PRRX1
				PRSS7
				PSAT1
				PSIP1
				PTEN
				PTGDS
				PTN
				PTP4A3
				PTPN11
				PTPN12
				PTPN14
				PTPRC
				PTPRD
				PTPRJ
				PTPRR
				PTPRS
				PTPRU
				PYY
				QPCT
				RAB3B
				RABEP1
				RAD51
				RAD51L1
				RAD54B
				RAD54L
				RAF1
				RALGDS
				RANBP17
				RANBP2
				RAP1GDS1
				RAPH1
				RARA
				RASAL2
				RASGRF2
				RASGRP3
				RB1
				RB1CC1
				RBBP8
				RBM15
				RBM24
				RDX
				RECQL4
				REG1A
				REG1B
				REG3A
				REG4
				REL
				RERG
				RET
				RFTN1
				RFX2
				RFXDC1
				RGL1
				RGS4
				RHOD
				RHOH
				RIF1
				RIMS2
				RNASEL
				RNF139
				RNF152
				RNF183
				RNF6
				ROBO1
				ROS1
				RPESP
				RPGRIP1
				RPIB9
				RPL22
				RPL22L1
				RPN1
				RPS10
				RPS6KA1
				RPS6KA2
				RPS6KA3
				RRAS2
				RRM2
				RSPO2
				RSPO3
				RTEL1
				RTN1
				RUNX1
				RUNX1T1
				S100A11
				S100A2
				S100A8
				S100A9
				S100P
				SBNO1
				SCARA5
				SCARF2
				SCG2
				SCGN
				SCN9A
				SCNN1B
				SCNN1G
				SDHB
				SDHC
				SDHD
				SECTM1
				SELE
				SEMA4G
				SEMA6D
				SEMG1
				SEPHS2
				2011-09-06
				2011-09-09
				SERPINA3
				SERPINB1
				SERPINB5
				SERPINE1
				SERPINF1
				SERPING1
				SET
				SETBP1
				SETD2
				SF3A1
				SFPQ
				SFRP1
				SFRS3
				SFRS6
				SH3GL1
				SH3TC1
				SH3TC2
				SI
				SIGLEC1
				SIGLEC7
				SIL
				SIT
				SIX4
				SLC15A1
				SLC16A4
				SLC17A4
				SLC22A15
				SLC22A18
				SLC22A3
				SLC22A4
				SLC25A34
				SLC26A2
				SLC26A3
				SLC29A1
				SLC30A10
				SLC45A3
				SLC4A4
				SLC6A14
				SLC6A19
				SLC6A6
				SLC7A5
				SLC9A2
				SLCO1B3
				SLCO4A1
				SLIT2
				SMAD2
				SMAD3
				SMAD4
				SMARCA4
				SMARCB1
				SMO
				SMTN
				SNAP25
				SOCS1
				SORBS1
				SORBS2
				SORCS1
				SORL1
				SOX10
				SOX2
				SP110
				SP5
				SPAG6
				SPARC
				SPEN
				SPIB
				SPINK2
				SPINK5
				SPP1
				SPTAN1
				SPTBN2
				SRC
				SRPX2
				SS18
				SS18L1
				SST
				ST3GAL1
				ST7L
				STAB1
				STARD8
				STC1
				STK11
				SUFU
				SULF2
				SUZ12
				SV2B
				SYK
				SYNE1
				SYNE2
				SYNPO
				SYNPO2
				TACC2
				TACSTD2
				TAF1
				TAF15
				TAF2
				TAGLN
				TAL1
				TAX1BP1
				TBC1D9
				TBX1
				TBX3
				TCEA1
				TCF12
				TCF3
				TCF7L1
				TCF7L2
				TCL1A
				TCN1
				TCOF1
				TCTA
				TDGF1
				TDO2
				TEAD4
				TEK
				TERF1
				TERF2
				TERT
				TESK1
				TET2
				TEX11
				TFAP2C
				TFE3
				TFEB
				TFG
				TFPI
				TFPT
				TFRC
				TG
				TGFBI
				TGFBR1
				TGFBR2
				TGM3
				THBS1
				THBS2
				THBS3
				THRAP3
				THRB
				TIAM1
				TIMELESS
				TLL1
				TLN1
				TLR2
				TLR7
				TLR9
				TM4SF2
				TM6SF2
				TMEM100
				TMEM123
				TMEM140
				TMOD2
				TMPRSS2
				TMPRSS3
				TNFRSF10B
				TNFRSF10C
				TNFRSF17
				TNFRSF25
				TNFRSF6B
				TNFRSF9
				TNN
				TNS1
				TNS4
				TNXB
				TOP1
				TP53
				TP53INP2
				TPH1
				TPM3
				TPM4
				TPR
				TRA@
				TRAF3IP3
				TRGV9
				TRIM24
				TRIM27
				TRIM29
				TRIM33
				TRIM36
				TRIM7
				TRIOBP
				TRIP11
				TRPM6
				TSC1
				TSC2
				TSG101
				TSHR
				TTL
				TTLL3
				TTR
				TUSC3
				UCA1
				UGT1A6
				UGT2B15
				UGT2B17
				UHRF2
				UNC5C
				UNG2
				UNQ2541
				UQCRC2
				USP2
				USP6
				VAV3
				VEPH1
				VHL
				VIP
				VMD2L2
				VNN1
				VPREB3
				VSNL1
				VWF
				WAS
				WASF3
				WDR72
				WHSC1
				WHSC1L1
				WRN
				WT1
				WWOX
				WWTR1
				XDH
				XKR4
				XLKD1
				XPA
				XPC
				XPNPEP2
				XRCC3
				ZBTB3
				ZFHX1B
				ZFP64
				ZFYVE26
				ZG16
				ZIC2
				ZNF318
				ZNF331
				ZNF384
				ZNF483
				ZNF521
				ZNF569
